# Supplementary material for: Chromosome-level genome assembly of Plazaster borealis sheds light on the morphogenesis of multiarmed starfish and its regenerative capacity
Source: Gigascience. 2022 Jul 9;11:giac063. doi: 10.1093/gigascience/giac063 (PMC9270726; doi:10.1093/gigascience/giac063)
Supplement: giac063_Supplemental_Files [file giac063_supplemental_files.zip]

Archive with 7 entries (7 files):
- Supp_Fig1_Genome_size_estimation.png
- Supp_Fig2_Plazaster_borealis_genome_assembly_completeness.pdf
- Supp_Table1_Statistics_of_raw_sequencing_data.xlsx
- Supp_Table2_Statistics_of_assembly_before_scaffolding.xlsx
- Supp_Table3_GO_KEGG_enrichment_of_con&exp_of_7_echinoderms.xlsx
- Supp_Table4_GO_KEGG_enrichment_of_Pborealis_specific_ortho.xlsx
- Supp_Table5_GO_KEGG_enrichment_of_positively_selected_genes.xlsx
