# Supplementary material for: Chromosome-level genome assembly of Plazaster borealis sheds light on the morphogenesis of multiarmed starfish and its regenerative capacity
Source: Gigascience. 2022 Jul 9;11:giac063. doi: 10.1093/gigascience/giac063 (PMC9270726; doi:10.1093/gigascience/giac063)
Supplement: giac063_Supplemental_Files [file giac063_supplemental_files.zip › Supp_Table1_Statistics_of_raw_sequencing_data.xlsx]

## Sheet: Sheet1
	gDNA			RNA
	ONT long read sequencing	Illumina short read sequencing	Hi-C illumina short read sequencing	ONT long read sequencing	Illumina short read sequencing
Total read number (pairs)	4766757	234539284	190281618	9004339	253732178
Total bp	57765986306	70830863768	57465048636	7288476489	25626949978
Depth	116.071	142.323	115.467
