# Supplementary material for: Chromosome-level genome assembly of Plazaster borealis sheds light on the morphogenesis of multiarmed starfish and its regenerative capacity
Source: Gigascience. 2022 Jul 9;11:giac063. doi: 10.1093/gigascience/giac063 (PMC9270726; doi:10.1093/gigascience/giac063)
Supplement: giac063_Supplemental_Files [file giac063_supplemental_files.zip › Supp_Table2_Statistics_of_assembly_before_scaffolding.xlsx]

## Sheet: Sheet1
	Before Hi-C scaffolding
Genome size (Mb)	560758840
Number of scaffolds	179
N50 of scaffolds (bp)	11151548
L50 of scaffolds
Maximum length of scaffolds	26346395
Average length of scaffolds	3.13273e+06
GC content of the genome (%)
