# Supplementary material for: Chromosome-level genome assembly of Plazaster borealis sheds light on the morphogenesis of multiarmed starfish and its regenerative capacity
Source: Gigascience. 2022 Jul 9;11:giac063. doi: 10.1093/gigascience/giac063 (PMC9270726; doi:10.1093/gigascience/giac063)
Supplement: giac063_Supplemental_Files [file giac063_supplemental_files.zip › Supp_Table3_GO_KEGG_enrichment_of_con&exp_of_7_echinoderms.xlsx]

## Sheet: P.borealis
#P. borealis Expansion
Category	ID	Description	GeneRatio	BgRatio	pvalue	p.adjust	geneID
BP	GO:0030513	positive regulation of BMP signaling pathway	3/18	34/18862	4.28652e-06	0.00348923	NOTCH1/CRB2/NOTCH2
BP	GO:0001756	somitogenesis	3/18	65/18862	3.07158e-05	0.0107852	PLXNA2/NOTCH1/CRB2
BP	GO:0061314	Notch signaling involved in heart development	2/18	11/18862	4.70675e-05	0.0107852	NOTCH1/NOTCH2
BP	GO:0070986	left/right axis specification	2/18	12/18862	5.6449e-05	0.0107852	NOTCH1/NOTCH2
BP	GO:0061053	somite development	3/18	84/18862	6.62482e-05	0.0107852	PLXNA2/NOTCH1/CRB2
BP	GO:0030510	regulation of BMP signaling pathway	3/18	91/18862	8.41129e-05	0.0111093	NOTCH1/CRB2/NOTCH2
BP	GO:0048593	camera-type eye morphogenesis	3/18	115/18862	0.000168519	0.0111093	RS1/CRB2/NOTCH2
BP	GO:0001654	eye development	4/18	359/18862	0.000319673	0.0111093	RS1/CRB2/NOTCH2/CPAMD8
BP	GO:0048592	eye morphogenesis	3/18	143/18862	0.000320297	0.0111093	RS1/CRB2/NOTCH2
BP	GO:0035108	limb morphogenesis	3/18	134/18862	0.00026459	0.0111093	PLXNA2/NOTCH1/NOTCH2
BP	GO:0060972	left/right pattern formation	2/18	19/18862	0.000145676	0.0111093	NOTCH1/NOTCH2
BP	GO:0035107	appendage morphogenesis	3/18	134/18862	0.00026459	0.0111093	PLXNA2/NOTCH1/NOTCH2
BP	GO:0035282	segmentation	3/18	95/18862	9.56063e-05	0.0111093	PLXNA2/NOTCH1/CRB2
BP	GO:0090100	positive regulation of transmembrane receptor protein serine/threonine kinase signaling pathway	3/18	107/18862	0.00013612	0.0111093	NOTCH1/CRB2/NOTCH2
BP	GO:0003002	regionalization	4/18	326/18862	0.000221323	0.0111093	PLXNA2/NOTCH1/CRB2/NOTCH2
BP	GO:0042737	drug catabolic process	2/18	25/18862	0.000254707	0.0111093	CYP2U1/CYP2J2
BP	GO:0072012	glomerulus vasculature development	2/18	25/18862	0.000254707	0.0111093	NOTCH1/NOTCH2
BP	GO:0061437	renal system vasculature development	2/18	26/18862	0.000275777	0.0111093	NOTCH1/NOTCH2
BP	GO:0061440	kidney vasculature development	2/18	26/18862	0.000275777	0.0111093	NOTCH1/NOTCH2
BP	GO:0150063	visual system development	4/18	363/18862	0.000333423	0.0111093	RS1/CRB2/NOTCH2/CPAMD8
BP	GO:0003209	cardiac atrium morphogenesis	2/18	29/18862	0.000343925	0.0111093	NOTCH1/NOTCH2
BP	GO:0003184	pulmonary valve morphogenesis	2/18	17/18862	0.000115991	0.0111093	NOTCH1/NOTCH2
BP	GO:0003177	pulmonary valve development	2/18	21/18862	0.000178699	0.0111093	NOTCH1/NOTCH2
BP	GO:0042738	exogenous drug catabolic process	2/18	23/18862	0.000215046	0.0111093	CYP2U1/CYP2J2
BP	GO:0061311	cell surface receptor signaling pathway involved in heart development	2/18	29/18862	0.000343925	0.0111093	NOTCH1/NOTCH2
BP	GO:0048880	sensory system development	4/18	369/18862	0.000354841	0.0111093	RS1/CRB2/NOTCH2/CPAMD8
BP	GO:0006959	humoral immune response	4/18	380/18862	0.000396653	0.0115713	DMBT1/NOTCH1/FCN2/NOTCH2
BP	GO:0030509	BMP signaling pathway	3/18	154/18862	0.000398029	0.0115713	NOTCH1/CRB2/NOTCH2
BP	GO:0003230	cardiac atrium development	2/18	35/18862	0.000502322	0.0124425	NOTCH1/NOTCH2
BP	GO:0048736	appendage development	3/18	167/18862	0.000504426	0.0124425	PLXNA2/NOTCH1/NOTCH2
BP	GO:0060173	limb development	3/18	167/18862	0.000504426	0.0124425	PLXNA2/NOTCH1/NOTCH2
BP	GO:0071772	response to BMP	3/18	167/18862	0.000504426	0.0124425	NOTCH1/CRB2/NOTCH2
BP	GO:0071773	cellular response to BMP stimulus	3/18	167/18862	0.000504426	0.0124425	NOTCH1/CRB2/NOTCH2
BP	GO:0007389	pattern specification process	4/18	426/18862	0.000610526	0.0146167	PLXNA2/NOTCH1/CRB2/NOTCH2
BP	GO:1905314	semi-lunar valve development	2/18	41/18862	0.000689932	0.0160459	NOTCH1/NOTCH2
BP	GO:0007409	axonogenesis	4/18	460/18862	0.000814158	0.0182839	PLXNA2/NOTCH1/MACF1/NOTCH2
BP	GO:0017144	drug metabolic process	2/18	45/18862	0.000831087	0.0182839	CYP2U1/CYP2J2
BP	GO:0009952	anterior/posterior pattern specification	3/18	203/18862	0.00088961	0.0185678	PLXNA2/NOTCH1/CRB2
BP	GO:0050679	positive regulation of epithelial cell proliferation	3/18	203/18862	0.00088961	0.0185678	NOTCH1/RPTOR/NOTCH2
BP	GO:0035850	epithelial cell differentiation involved in kidney development	2/18	48/18862	0.000945331	0.0192375	NOTCH1/NOTCH2
BP	GO:0060284	regulation of cell development	4/18	485/18862	0.000991819	0.0196912	PLXNA2/NOTCH1/MACF1/NOTCH2
#P. borealis Contraction
Category	ID	Description	GeneRatio	BgRatio	pvalue	p.adjust	geneID
MF	GO:0030695	GTPase regulator activity	9/62	467/18337	2.55519e-05	0.00564697	ARHGAP33/MCF2/RGS7/DOCK11/IQSEC2/LLGL2/SH2D3C/SGSM3/FAM13B

## Sheet: A.rubens
#A. rubens Expansion
Category	ID	Description	GeneRatio	BgRatio	pvalue	p.adjust	geneID
MF	GO:0030695	GTPase regulator activity	8/50	467/18337	3.49776e-05	0.00636592	ARHGAP33/RAPGEF3/MCF2/RGS7/DOCK11/IQSEC2/SH2D3C/FAM13B
MF	GO:0005085	guanyl-nucleotide exchange factor activity	5/50	197/18337	0.00019466	0.017714	RAPGEF3/MCF2/DOCK11/IQSEC2/SH2D3C
#A. rubens Contraction
Category	ID	Description	GeneRatio	BgRatio	pvalue	p.adjust	geneID
BP	GO:0001756	somitogenesis	3/12	65/18862	8.40462e-06	0.00558066	PLXNA2/NOTCH1/CRB2
BP	GO:0061053	somite development	3/12	84/18862	1.82095e-05	0.00583169	PLXNA2/NOTCH1/CRB2
BP	GO:0035282	segmentation	3/12	95/18862	2.6348e-05	0.00583169	PLXNA2/NOTCH1/CRB2
MF	GO:0004857	enzyme inhibitor activity	4/15	385/18337	0.000217366	0.0113031	NOTCH1/CRB2/CPAMD8/RPTOR

## Sheet: A.planci
#A. planci Expansion
Category	ID	Description	GeneRatio	BgRatio	pvalue	p.adjust	geneID
CC	GO:0030863	cortical cytoskeleton	5/66	104/19520	2.69055e-05	0.00503133	EPB41L2/SELE/SPTAN1/LLGL2/CLASP1
#A. planci Contraction
Category	ID	Description	GeneRatio	BgRatio	pvalue	p.adjust	geneID

## Sheet: P.miniata
#P.miniata Expansion
Category	ID	Description	GeneRatio	BgRatio	pvalue	p.adjust	geneID
BP	GO:0010975	regulation of neuron projection development	6/17	428/18862	1.31952e-06	0.000484262	ARHGAP33/MCF2/SLC39A12/KIF13B/MACF1/UST
BP	GO:0050770	regulation of axonogenesis	4/17	151/18862	8.66181e-06	0.00158944	MCF2/KIF13B/MACF1/UST
#P.miniata Contraction
Category	ID	Description	GeneRatio	BgRatio	pvalue	p.adjust	geneID
BP	GO:0060742	epithelial cell differentiation involved in prostate gland development	3/43	10/18862	1.30963e-06	0.00209541	PSAP/FGFR2/NOTCH1

## Sheet: L.variegatus
#L. variegatus Expansion
Category	ID	Description	GeneRatio	BgRatio	pvalue	p.adjust	geneID
BP	GO:0007409	axonogenesis	7/28	460/18862	3.72341e-06	0.00191625	LAMA5/PTPRM/NOTCH1/LRP1/SPTAN1/TRPC5/MACF1
BP	GO:0035082	axoneme assembly	4/28	76/18862	4.63006e-06	0.00191625	HYDIN/CFAP65/DNAH7/DNAH17
BP	GO:0048639	positive regulation of developmental growth	5/28	170/18862	4.65864e-06	0.00191625	NOTCH1/PRKDC/LRP1/TRPC5/MACF1
CC	GO:0005930	axoneme	4/29	128/19520	3.68957e-05	0.00229348	HYDIN/DNAH7/AMBRA1/DNAH17
CC	GO:0097014	ciliary plasm	4/29	130/19520	3.92047e-05	0.00229348	HYDIN/DNAH7/AMBRA1/DNAH17
BP	GO:0001578	microtubule bundle formation	4/28	107/18862	1.80449e-05	0.00455377	HYDIN/CFAP65/DNAH7/DNAH17
BP	GO:0060271	cilium assembly	6/28	388/18862	1.87154e-05	0.00455377	LAMA5/NOTCH1/HYDIN/CFAP65/DNAH7/DNAH17
BP	GO:0044782	cilium organization	6/28	409/18862	2.51887e-05	0.00455377	LAMA5/NOTCH1/HYDIN/CFAP65/DNAH7/DNAH17
BP	GO:0045773	positive regulation of axon extension	3/28	39/18862	2.58318e-05	0.00455377	LRP1/TRPC5/MACF1
BP	GO:0045927	positive regulation of growth	5/28	253/18862	3.18676e-05	0.00491558	NOTCH1/PRKDC/LRP1/TRPC5/MACF1
BP	GO:0007411	axon guidance	5/28	277/18862	4.90918e-05	0.00616258	LAMA5/PTPRM/NOTCH1/LRP1/SPTAN1
BP	GO:0097485	neuron projection guidance	5/28	278/18862	4.99399e-05	0.00616258	LAMA5/PTPRM/NOTCH1/LRP1/SPTAN1
BP	GO:0010720	positive regulation of cell development	5/28	290/18862	6.10302e-05	0.00684648	NOTCH1/PRKDC/LRP1/TRPC5/MACF1
CC	GO:0030684	preribosome	3/29	78/19520	0.000208097	0.0081158	PRKDC/RIOK1/MDN1
CC	GO:0032838	plasma membrane bounded cell projection cytoplasm	4/29	216/19520	0.000278735	0.00815299	HYDIN/DNAH7/AMBRA1/DNAH17
BP	GO:0048638	regulation of developmental growth	5/28	319/18862	9.57233e-05	0.00909844	NOTCH1/PRKDC/LRP1/TRPC5/MACF1
BP	GO:0003341	cilium movement	4/28	164/18862	9.58506e-05	0.00909844	HYDIN/CFAP65/DNAH7/DNAH17
BP	GO:0001756	somitogenesis	3/28	65/18862	0.000120315	0.0106049	NOTCH1/PRKDC/CRB2
CC	GO:0005858	axonemal dynein complex	2/29	23/19520	0.000528848	0.0106458	DNAH7/DNAH17
CC	GO:0099568	cytoplasmic region	4/29	258/19520	0.000545939	0.0106458	HYDIN/DNAH7/AMBRA1/DNAH17
BP	GO:0002328	pro-B cell differentiation	2/28	12/18862	0.00013897	0.0114326	NOTCH1/PRKDC
BP	GO:0031589	cell-substrate adhesion	5/28	359/18862	0.000166461	0.0128383	LAMA5/NOTCH1/LRP1/MUC4/MACF1
MF	GO:0008569	ATP-dependent microtubule motor activity, minus-end-directed	2/26	18/18337	0.000291681	0.0129629	DNAH7/DNAH17
MF	GO:0003779	actin binding	5/26	439/18337	0.0003337	0.0129629	SPTAN1/MYO15A/TRPC5/MACF1/TLN2
MF	GO:0016887	ATPase activity	5/26	478/18337	0.00049281	0.0129629	DNAH7/MDN1/DNAH17/MYO15A/MACF1
MF	GO:0051959	dynein light intermediate chain binding	2/26	27/18337	0.000663921	0.0129629	DNAH7/DNAH17
MF	GO:0045505	dynein intermediate chain binding	2/26	28/18337	0.000714369	0.0129629	DNAH7/DNAH17
MF	GO:0003774	motor activity	3/26	129/18337	0.00078563	0.0129629	DNAH7/DNAH17/MYO15A
BP	GO:0003214	cardiac left ventricle morphogenesis	2/28	14/18862	0.000191259	0.0138831	NOTCH1/RYR2
BP	GO:0050772	positive regulation of axonogenesis	3/28	78/18862	0.000206861	0.0141815	LRP1/TRPC5/MACF1
BP	GO:0022404	molting cycle process	3/28	83/18862	0.0002486	0.0151342	LAMA5/NOTCH1/TSPEAR
BP	GO:0022405	hair cycle process	3/28	83/18862	0.0002486	0.0151342	LAMA5/NOTCH1/TSPEAR
BP	GO:0061053	somite development	3/28	84/18862	0.000257551	0.0151342	NOTCH1/PRKDC/CRB2
BP	GO:0050769	positive regulation of neurogenesis	4/28	217/18862	0.000280892	0.0157555	NOTCH1/LRP1/TRPC5/MACF1
MF	GO:1990939	ATP-dependent microtubule motor activity	2/26	35/18337	0.00111763	0.0158065	DNAH7/DNAH17
BP	GO:0060560	developmental growth involved in morphogenesis	4/28	225/18862	0.000322347	0.0172946	NOTCH1/LRP1/TRPC5/MACF1
BP	GO:0030516	regulation of axon extension	3/28	92/18862	0.000336756	0.0173149	LRP1/TRPC5/MACF1
BP	GO:0035282	segmentation	3/28	95/18862	0.000370071	0.0182667	NOTCH1/PRKDC/CRB2
BP	GO:0098780	response to mitochondrial depolarisation	2/28	20/18862	0.000397136	0.0188487	VPS13C/AMBRA1
#L. variegatus Contraction
Category	ID	Description	GeneRatio	BgRatio	pvalue	p.adjust	geneID
MF	GO:0030695	GTPase regulator activity	7/43	467/18337	9.67914e-05	0.0155834	ARHGAP33/MCF2/DOCK11/LLGL2/SGSM3/FAM13B/ASAP1

## Sheet: P.parvimensis
#P. parvimensis Expansion
Category	ID	Description	GeneRatio	BgRatio	pvalue	p.adjust	geneID
BP	GO:0060742	epithelial cell differentiation involved in prostate gland development	2/14	10/18862	2.29434e-05	0.0163357	PSAP/NOTCH1
MF	GO:0005112	Notch binding	2/13	25/18337	0.000137917	0.00772335	NOTCH1/MEGF10
#P. parvimensis Contraction
Category	ID	Description	GeneRatio	BgRatio	pvalue	p.adjust	geneID

## Sheet: S.purpuratus
#S. purpuratus Expansion
Category	ID	Description	GeneRatio	BgRatio	pvalue	p.adjust	geneID
#S. purpuratus Contraction
Category	ID	Description	GeneRatio	BgRatio	pvalue	p.adjust	geneID
BP	GO:0007411	axon guidance	5/19	277/18862	6.47218e-06	0.00367204	LAMA5/NOTCH1/LRP1/SPTAN1/NEO1
BP	GO:0097485	neuron projection guidance	5/19	278/18862	6.58661e-06	0.00367204	LAMA5/NOTCH1/LRP1/SPTAN1/NEO1
MF	GO:0005516	calmodulin binding	4/19	198/18337	4.50167e-05	0.00391645	SPTAN1/TTN/RYR2/MYO15A
MF	GO:0008569	ATP-dependent microtubule motor activity, minus-end-directed	2/19	18/18337	0.000154095	0.00548623	DNAH7/DNAH17
MF	GO:0003774	motor activity	3/19	129/18337	0.00030352	0.00548623	DNAH7/DNAH17/MYO15A
MF	GO:0002020	protease binding	3/19	131/18337	0.000317555	0.00548623	PSAP/LRP1/TTN
MF	GO:0051959	dynein light intermediate chain binding	2/19	27/18337	0.000351552	0.00548623	DNAH7/DNAH17
MF	GO:0045505	dynein intermediate chain binding	2/19	28/18337	0.000378361	0.00548623	DNAH7/DNAH17
BP	GO:0055008	cardiac muscle tissue morphogenesis	3/19	57/18862	2.44979e-05	0.00685764	NOTCH1/TTN/RYR2
BP	GO:0060271	cilium assembly	5/19	388/18862	3.29031e-05	0.00685764	LAMA5/NOTCH1/HYDIN/DNAH7/DNAH17
BP	GO:0060415	muscle tissue morphogenesis	3/19	67/18862	3.98539e-05	0.00685764	NOTCH1/TTN/RYR2
BP	GO:0044782	cilium organization	5/19	409/18862	4.23222e-05	0.00685764	LAMA5/NOTCH1/HYDIN/DNAH7/DNAH17
BP	GO:0060742	epithelial cell differentiation involved in prostate gland development	2/19	10/18862	4.30525e-05	0.00685764	PSAP/NOTCH1
BP	GO:0048644	muscle organ morphogenesis	3/19	73/18862	5.15458e-05	0.00703206	NOTCH1/TTN/RYR2
BP	GO:0035082	axoneme assembly	3/19	76/18862	5.8151e-05	0.00703206	HYDIN/DNAH7/DNAH17
BP	GO:0002328	pro-B cell differentiation	2/19	12/18862	6.30678e-05	0.00703206	NOTCH1/PRKDC
MF	GO:1990939	ATP-dependent microtubule motor activity	2/19	35/18337	0.000592999	0.00737013	DNAH7/DNAH17
BP	GO:0007409	axonogenesis	5/19	460/18862	7.39706e-05	0.00749792	LAMA5/NOTCH1/LRP1/SPTAN1/NEO1
BP	GO:0003214	cardiac left ventricle morphogenesis	2/19	14/18862	8.68526e-05	0.00807006	NOTCH1/RYR2
BP	GO:0003300	cardiac muscle hypertrophy	3/19	96/18862	0.000116693	0.0100087	NOTCH1/TTN/RYR2
BP	GO:0014897	striated muscle hypertrophy	3/19	99/18862	0.000127857	0.0100851	NOTCH1/TTN/RYR2
BP	GO:0014896	muscle hypertrophy	3/19	101/18862	0.000135674	0.0100851	NOTCH1/TTN/RYR2
MF	GO:0003779	actin binding	4/19	439/18337	0.000943969	0.0102657	SPTAN1/TTN/MYO15A/TLN2
CC	GO:0005858	axonemal dynein complex	2/20	23/19520	0.000249092	0.0102972	DNAH7/DNAH17
CC	GO:0005930	axoneme	3/20	128/19520	0.000289366	0.0102972	HYDIN/DNAH7/DNAH17
CC	GO:0097014	ciliary plasm	3/20	130/19520	0.000302858	0.0102972	HYDIN/DNAH7/DNAH17
BP	GO:0001578	microtubule bundle formation	3/19	107/18862	0.000160976	0.011218	HYDIN/DNAH7/DNAH17
MF	GO:0051015	actin filament binding	3/19	208/18337	0.00121906	0.0112627	TTN/MYO15A/TLN2
MF	GO:0016887	ATPase activity	4/19	478/18337	0.00129456	0.0112627	DNAH7/MDN1/DNAH17/MYO15A
MF	GO:0043621	protein self-association	2/19	56/18337	0.00151505	0.0119827	TTN/RYR2
BP	GO:0002320	lymphoid progenitor cell differentiation	2/19	21/18862	0.000199588	0.0130906	NOTCH1/PRKDC
BP	GO:0035994	response to muscle stretch	2/19	22/18862	0.000219415	0.0135915	TTN/RYR2
BP	GO:0007517	muscle organ development	4/19	317/18862	0.000248542	0.0145855	LAMA5/NOTCH1/TTN/RYR2
MF	GO:0003777	microtubule motor activity	2/19	69/18337	0.00228956	0.0165993	DNAH7/DNAH17
