# Supplementary material for: Chromosome-level genome assembly of Plazaster borealis sheds light on the morphogenesis of multiarmed starfish and its regenerative capacity
Source: Gigascience. 2022 Jul 9;11:giac063. doi: 10.1093/gigascience/giac063 (PMC9270726; doi:10.1093/gigascience/giac063)
Supplement: giac063_Supplemental_Files [file giac063_supplemental_files.zip › Supp_Table4_GO_KEGG_enrichment_of_Pborealis_specific_ortho.xlsx]

## Sheet: sheet
Category	ID	Description	p-value	geneID
BP	GO:0001867	complement activation, lectin pathway	1.63228e-05	FCN1/FCN3/FCN2
BP	GO:0043277	apoptotic cell clearance	6.76411e-05	FCN1/FCN3/MFGE8/FCN2
MF	GO:0030246	carbohydrate binding	0.000164706	FCN1/FCN3/FCN2/CLEC19A/BCAN/CLEC4M/MRC2
MF	GO:0042923	neuropeptide binding	0.000171607	GALR2/SSTR4/NMUR2
BP	GO:0050679	positive regulation of epithelial cell proliferation	0.000239509	TGM1/NOTCH1/TEK/ZBED9/RPTOR/PRKD2
BP	GO:0061384	heart trabecula morphogenesis	0.000284894	NOTCH1/TEK/ADGRG6
CC	GO:0005581	collagen trimer	0.000471511	FCN1/FCN3/FCN2/COL24A1
BP	GO:0150104	transport across blood-brain barrier	0.000535936	ABCC9/SLC22A3/SLC16A12/SLC44A1
BP	GO:0010232	vascular transport	0.000559638	ABCC9/SLC22A3/SLC16A12/SLC44A1
BP	GO:0007256	activation of JNKK activity	0.000801549	ERCC6/TNIK
BP	GO:0097105	presynaptic membrane assembly	0.000801549	LRP4/NLGN4Y
BP	GO:0061383	trabecula morphogenesis	0.000831887	NOTCH1/TEK/ADGRG6
BP	GO:0006910	phagocytosis, recognition	0.000839256	FCN1/FCN3/MFGE8/FCN2
BP	GO:0097090	presynaptic membrane organization	0.000976942	LRP4/NLGN4Y
BP	GO:0097104	postsynaptic membrane assembly	0.000976942	LRP4/NLGN4Y
MF	GO:0008188	neuropeptide receptor activity	0.00099434	GALR2/SSTR4/NMUR2
BP	GO:0050678	regulation of epithelial cell proliferation	0.00112512	TGM1/TIE1/NOTCH1/TEK/ZBED9/RPTOR/PRKD2
BP	GO:0042921	glucocorticoid receptor signaling pathway	0.00137778	CRY1/CRY2
BP	GO:0060347	heart trabecula formation	0.00137778	TEK/ADGRG6
BP	GO:0031958	corticosteroid receptor signaling pathway	0.00160293	CRY1/CRY2
MF	GO:0005041	low-density lipoprotein particle receptor activity	0.00165329	LRP1B/LRP12
BP	GO:0018298	protein-chromophore linkage	0.00184439	CRY1/CRY2
BP	GO:0042754	negative regulation of circadian rhythm	0.00184439	CRY1/CRY2
CC	GO:0062023	collagen-containing extracellular matrix	0.00187153	FCN1/FCN3/MFGE8/FCN2/COL24A1/TNR/ANGPTL4
BP	GO:0045815	positive regulation of gene expression, epigenetic	0.00198599	ERCC6/EP300/POLR1H
BP	GO:1901201	regulation of extracellular matrix assembly	0.00210201	TIE1/NOTCH1
BP	GO:0007158	neuron cell-cell adhesion	0.00237566	NLGN4Y/TNR
BP	GO:0050673	epithelial cell proliferation	0.00242201	TGM1/TIE1/NOTCH1/TEK/ZBED9/RPTOR/PRKD2
MF	GO:0009881	photoreceptor activity	0.00244998	CRY1/CRY2
MF	GO:0030228	lipoprotein particle receptor activity	0.00244998	LRP1B/LRP12
BP	GO:0007221	positive regulation of transcription of Notch receptor target	0.00266519	NOTCH1/EP300
BP	GO:0045721	negative regulation of gluconeogenesis	0.00266519	EP300/CRY1
BP	GO:0003158	endothelium development	0.00287612	TIE1/NOTCH1/AFDN/PRKD2
BP	GO:0007188	adenylate cyclase-modulating G protein-coupled receptor signaling pathway	0.00311819	GALR2/SSTR4/ADGRG6/ADGRG4/GABBR1
BP	GO:0006360	transcription by RNA polymerase I	0.00312793	ERCC6/RRN3/POLR1H
BP	GO:0008037	cell recognition	0.00323583	FCN1/FCN3/MFGE8/FCN2/CLEC4M
BP	GO:0046597	negative regulation of viral entry into host cell	0.00329135	FCN1/FCN3
BP	GO:0046931	pore complex assembly	0.00329135	AFDN/P2RX7
BP	GO:0007189	adenylate cyclase-activating G protein-coupled receptor signaling pathway	0.00335484	GALR2/SSTR4/ADGRG6/ADGRG4
BP	GO:2000047	regulation of cell-cell adhesion mediated by cadherin	0.0036277	NOTCH1/AFDN
BP	GO:0002218	activation of innate immune response	0.00379312	FCN1/EP300/MUC4/ZCCHC3
BP	GO:0033143	regulation of intracellular steroid hormone receptor signaling pathway	0.00382274	EP300/CRY1/CRY2
BP	GO:0060343	trabecula formation	0.0039794	TEK/ADGRG6
BP	GO:1901522	positive regulation of transcription from RNA polymerase II promoter involved in cellular response to chemical stimulus	0.0039794	NOTCH1/EP300
MF	GO:0008528	G protein-coupled peptide receptor activity	0.00400821	GALR2/SSTR4/CCKAR/NMUR2
BP	GO:0003018	vascular process in circulatory system	0.00408	ABCC9/SLC22A3/TEK/SLC16A12/SLC44A1
MF	GO:0015101	organic cation transmembrane transporter activity	0.004103	SLC22A3/SLC44A1
MF	GO:0038024	cargo receptor activity	0.00430838	LRP1B/DMBT1/LRP12
MF	GO:0001653	peptide receptor activity	0.0044062	GALR2/SSTR4/CCKAR/NMUR2
MF	GO:0038187	pattern recognition receptor activity	0.0044811	FCN1/DMBT1
BP	GO:1903901	negative regulation of viral life cycle	0.00472826	FCN1/FCN3
BP	GO:2001026	regulation of endothelial cell chemotaxis	0.00472826	NOTCH1/PRKD2
BP	GO:0032878	regulation of establishment or maintenance of cell polarity	0.00512516	TEK/RNF41
BP	GO:0072012	glomerulus vasculature development	0.00512516	NOTCH1/TEK
BP	GO:0097164	ammonium ion metabolic process	0.00512516	SLC22A3/SLC44A1
MF	GO:0003823	antigen binding	0.0058822	FCN1/FCN3/FCN2/CLEC4M
MF	GO:0048306	calcium-dependent protein binding	0.00591156	FCN2/CLEC4M/DMBT1
MF	GO:0071949	FAD binding	0.00909208	CRY1/CRY2
MF	GO:0015108	chloride transmembrane transporter activity	0.00980752	SLC22A3/CLCN6/NMUR2
KEGG	hsa04080	Neuroactive ligand-receptor interaction	0.00193638	GALR2/ADORA2B/SSTR4/CCKAR/P2RX7/NMUR2/GABBR1
