# Supplementary material for: Chromosome-level genome assembly of Plazaster borealis sheds light on the morphogenesis of multiarmed starfish and its regenerative capacity
Source: Gigascience. 2022 Jul 9;11:giac063. doi: 10.1093/gigascience/giac063 (PMC9270726; doi:10.1093/gigascience/giac063)
Supplement: giac063_Supplemental_Files [file giac063_supplemental_files.zip › Supp_Table5_GO_KEGG_enrichment_of_positively_selected_genes.xlsx]

## Sheet: sheet
Category	ID	Description	FDR	geneID
BP	GO:0032048	cardiolipin metabolic process	0.00787957	PHB2/STOML2
BP	GO:0010155	regulation of proton transport	0.00787957	PHB2/SLC30A5
BP	GO:1902600	proton transmembrane transport	0.00787957	PHB2/SLC30A5/STOML2
BP	GO:0006851	mitochondrial calcium ion transmembrane transport	0.00787957	PHB2/STOML2
BP	GO:0000027	ribosomal large subunit assembly	0.00793587	RPL5/RSL24D1
BP	GO:1903725	regulation of phospholipid metabolic process	0.00996192	PHB2/STOML2
BP	GO:0046471	phosphatidylglycerol metabolic process	0.00996192	PHB2/STOML2
BP	GO:0007062	sister chromatid cohesion	0.0232754	PHB2/NAA10
BP	GO:0042255	ribosome assembly	0.0232754	RPL5/RSL24D1
BP	GO:0042273	ribosomal large subunit biogenesis	0.0264989	RPL5/RSL24D1
CC	GO:0022625	cytosolic large ribosomal subunit	0.0226524	RPL5/RSL24D1
CC	GO:0022626	cytosolic ribosome	0.0304641	RPL5/RSL24D1
CC	GO:0015934	large ribosomal subunit	0.0304641	RPL5/RSL24D1
KEGG	hsa03010	Ribosome	0.0182193	RPL5/RSL24D1
KEGG	hsa00620	Pyruvate metabolism	0.0426633	ACYP1
KEGG	hsa04340	Hedgehog signaling pathway	0.0426633	GPR161
